# Supplementary material for: Bis(oxiranes) Containing Cyclooctane Core: Synthesis and Reactivity towards NaN3
Source: Molecules. 2022 Oct 14;27(20):6889. doi: 10.3390/molecules27206889 (PMC9607513; doi:10.3390/molecules27206889)
Supplement: Supplementary file 1 [file molecules-27-06889-s001.zip]

Archive with 1 entries (1 files):
- molecules-1968970-supplementary.pdf
